# Supplementary material for: Preliminary Validation of a Modified Screening Tool for the Early Detection of Chronic Kidney Disease in a Pilot Sample
Source: Healthcare (Basel). 2026 Feb 26;14(5):589. doi: 10.3390/healthcare14050589 (PMC12984770; doi:10.3390/healthcare14050589)
Supplement: Supplementary file 1 [file healthcare-14-00589-s001.zip]

Archive with 1 entries (1 files):
- healthcare-4124355-supplementary.pdf
